# Supplementary material for: Domestic abuse in the Covid-19 pandemic: measures designed to overcome common limitations of trend measurement
Source: Crime Sci. 2023 Jun 13;12(1):12. doi: 10.1186/s40163-023-00190-7 (PMC10262932; doi:10.1186/s40163-023-00190-7)
Supplement: Supplementary file 1 — Additional file 1. Changepoint detection code. [file 40163_2023_190_MOESM1_ESM.r]

library(tidyverse)
library(lubridate)
library(changepoint)
library(RColorBrewer)
library(mcp)
library('changepoint.np')
library(mosum)
library(MASS)
library(patchwork)


############ Using prune function - custom  ############
#calculate mu sd and var for the data sets


get_mu_sd_var = function(data, perc = FALSE){
    x = data %>% 
    filter(month > "2018-12-31")%>%
    filter(month < "2019-12-01")%>%
    pull(count)
    
    if(perc){
      x = data %>% 
        filter(month > "2019-02-03")%>%
        filter(month < "2020-03-01")%>%
        pull(perc)
    }
    
    

    
  return(c(mean(x), sd(x), var(x)))

}


#### specify the function to run algo and plot data #########
get_mlp_plot_custom <- function(data, 
                                label,
                                bandwidths = c(2,10),
                                title ,
                                perc = FALSE,
                                mu , theta, 
                                n = 100,
                                var.custom ,
                                fun = sim_thr) {


# get the count data
count = data  %>% 
  filter(new_label %in% label) %>%
  filter(month > "2019-02-03")%>%
  filter(month < "2021-01-04")

# create time series object
ts = ts(count$count)
if(perc){ts = ts(count$perc)

count$count = count$perc
}


# run the main changepoint function
mlp <- multiscale.localPrune(x = ts, G = bandwidths, 
                             threshold = 'custom', 
                             threshold.function = fun,
                             alpha = .05, 
                             rule = 'jump', 
                             penalty = 'log', pen.exp = 1.01, eta = .1, 
                             var.custom = rep(var.custom,100),
                             var.est.method = 'custom')

#produce list of CI intervals around change points
CI = confint(mlp, level = 0.05, N_reps = 100000)


# start building the plot #
# get the changepoint dates
dates = count[CI$CI[,1],] %>% pull(month)
lower_dates = count[CI$CI[,2],] %>% pull(month)
upper_dates = count[CI$CI[,3],] %>% pull(month)

# add in the first and the last 
dates = c(as.Date("2019-02-03"),dates, as.Date("2021-01-01") )

means = list()
for(i in 2:length(dates)){
  means[[i]] = mean(count %>% filter(month < dates[i] & month > dates[i-1]) %>% pull(count))
}

means = unlist(means)

n = length(means)
col = brewer.pal(n, 'Dark2')

upper_y_lim = max(ts*1.05)

title = paste0(title)

breaks = seq.Date(as.Date('2019/02/01'), as.Date('2021/02/01'), by = 'month')[c(1,3,5,7,9,11,13,15,17,19,21,23 )]
labels = c('Feb 2019',"Apr 2019" ,  "Jun 2019", 'Aug 2019', "Oct 2019" , 'Dec 2019',
           'Feb 2020',"Apr 2020" ,  "Jun 200", 'Aug 2020', "Oct 2020" , 'Dec 2020')


g = ggplot(count, aes(x = month, y = count), groups = 1)+
  geom_line(colour = 'black')+
  theme(text = element_text(size = 14))+
  theme_bw()+
  scale_x_date(breaks = breaks,labels = labels)+
  annotate(geom = 'rect', xmin = as.Date("2020/03/26"), xmax = as.Date('2020/06/15'), ymax = Inf, ymin = -Inf, alpha = 0.3)+
  annotate(geom = 'rect', xmin = as.Date("2020/11/05"), xmax = as.Date('2020/12/02'), ymax = Inf, ymin = -Inf, alpha = 0.3)+
  xlab("")+
  #ggtitle(title)+
  theme(axis.title.y = element_text(angle = 0, vjust = 0.5))

#loop to add in the cpt detail
for(i in 1:n){
  # add mean_line
  message(paste0('mean = ',means[i], '\n with dates ', dates[1], 'and', dates[i+1] ))
  g = g +geom_segment(x =dates[i] , y = means[i] , xend = dates[i+1] , yend = means[i], size = 1, colour = 'black')
  # add cpt line
  if(!i == n){g = g +geom_vline(xintercept = dates[i+1], col = "black", size = 1 , linetype = 'dashed')}
  
  if(perc){
    g = g + ylab('Percent')+ scale_y_continuous(labels = scales::percent, limits = c(0,upper_y_lim) )
  }else{
      g = g + ylab('Weekly Count\nOf All DA\nRecorded Crimes')+ ylim(c(0,upper_y_lim))}
}

return(g)
} # end of function


###### call the plotting function ##########

# because of the simulation threshold function 
# need to use different distributions coefficients so different sim_thr functions
# hence step 3 delow.

# General steps
# 1 - load count data
# 2- get count data statistics from 2019
# 3 - specify sim_thr function - mu and theta from step 2, for some reason woudnt allow me to change the values for sim_thr in the plotting function
# 4 call the plotting function - which internally calculates the changes in the mean i.e. change point

sim = 1000 # number of simulations used

############  ALL COUNT DATA ####################

# 1) load data

all_count = read_csv('all_counts.csv') %>%
  mutate(month = dmy(month)) %>%
  filter(!is.na(month))

# 2) get count stats

data_stats = get_mu_sd_var(all_count)


sim_thr <- function(G_l, G_r, n , alpha, mu= data_stats[1]  , sd = data_stats[2] ){
  
  eval <- rep(sim)
  for(ii in 1:sim){
    set.seed(ii)
    x <-rnorm(n,mean = mu , sd = sd)
    mm <- mosum(x = as.ts(x), G = G_l, G.right = G_r,
                var.est.method = 'custom',
                var.custom = rep(var(x),n),
                threshold = 'custom', 
                threshold.custom = 0)
    
    eval[ii] <- max(mm$stat)
    
  }
  
  quantile(eval, 1-0.05)
  
}

g = get_mlp_plot_custom(data = all_count,
                    label = NA , 
                    bandwidths = c(2:8), 
                    title = 'DA Crime Counts',
                    perc = FALSE,
                    mu = data_stats[1],
                    theta = data_stats[2],
                    n = 100,
                    var.custom = data_stats[3])

# this next section adds in detail for the plots
g = g+# add in  curved arrows for christmas weeks
  geom_curve(
    aes(x =  as.Date('2020/11/15'), y = 650, xend =  as.Date('2019/12/31'), yend = 650),
    arrow = arrow(
      length = unit(0.03, "npc"),
      type="closed" # Describes arrow head (open or closed)
    ),
    colour = "black",
    size = 0.5,
    angle = 0 # Anything other than 90 or 0 can look unusual
    
  )+
  geom_curve(
    aes(x =  as.Date('2020/11/15'), y = 650, xend =  as.Date('2020/12/25'), yend = 510),
    arrow = arrow(
      length = unit(0.03, "npc"),
      type="closed" # Describes arrow head (open or closed)
    ),
    colour = "black",
    size = 0.5,
    angle = 0 # Anything other than 90 or 0 can look unusual
  )+
  # add in written labels
  annotate(geom = 'label', x = as.Date('2020/11/15'), y = 620 , label = 'Christmas\nPeriod', colour = 'black')+
  # add key
  annotate(geom = 'label', x = as.Date('2019/02/15'), y = 600 , label = 'Changepoint', colour = 'black', label.size = NA, hjust = 0)+
  annotate(geom = 'label', x = as.Date('2019/02/15'), y = 650 , label = 'Segment Mean', colour = 'black', label.size = NA, hjust = 0)+
  geom_segment(y = 630, yend = 570,  x =as.Date('2019/02/01'), xend = as.Date('2019/02/01'), linetype = 'dashed' )+
  geom_segment(y = 650, yend = 650, x =as.Date('2019/01/18'), xend =as.Date('2019/02/12') )

g
ggsave('mosum_custom_counts.png')


############  FORMER PARTNER DATA ####################


# 1) load data

former = read_csv('former_count.csv') %>%
  mutate(month = dmy(month))

# 2) get count stats

data_stats = get_mu_sd_var(former, perc = TRUE)


sim_thr <- function(G_l, G_r, n , alpha, mu= data_stats[1]  , sd = data_stats[2] ){
  
  eval <- rep(sim)
  for(ii in 1:sim){
    set.seed(ii)
    x <-rnorm(n,mean = mu , sd = sd)
    mm <- mosum(x = as.ts(x), G = G_l, G.right = G_r,
                var.est.method = 'custom',
                var.custom = rep(var(x),n),
                threshold = 'custom', 
                threshold.custom = 0)
    
    eval[ii] <- max(mm$stat)
    
  }
  
  quantile(eval, 1-0.05)
  
}

h = get_mlp_plot_custom(data = former,
                    label = 2 , 
                    bandwidths = c(2:8), 
                    title = 'Former/current Partner' ,
                    perc = TRUE,
                    mu = data_stats[1],
                    theta = data_stats[2],
                    n = 100,
                    fun = sim_thr,
                    var.custom = data_stats[3])

h = h+labs(y = 'Weekly Percent\nOf DA Crimes\nCommitted by\nFormer Partner', x = "")
h

ggsave('mosum_custom_former_pol.png')
############  SERIES DATA ####################


# 1) load data

series = read_csv('series_count.csv') %>%
  mutate(month = dmy(month))

# 2) get count stats

data_stats = get_mu_sd_var(series, perc = TRUE)

sim_thr <- function(G_l, G_r, n , alpha, mu= data_stats[1]  , sd = data_stats[2] ){
  
  eval <- rep(sim)
  for(ii in 1:sim){
    set.seed(ii)
    x <-rnorm(n,mean = mu , sd = sd)
    mm <- mosum(x = as.ts(x), G = G_l, G.right = G_r,
                var.est.method = 'custom',
                var.custom = rep(var(x),n),
                threshold = 'custom', 
                threshold.custom = 0)
    
    eval[ii] <- max(mm$stat)
    
  }
  
  quantile(eval, 1-0.05)
  
}


f = get_mlp_plot_custom(data = series,
                    label = 1 , 
                    bandwidths = c(2:8), 
                    title = 'series' ,
                    perc = TRUE,
                    mu = data_stats[1],
                    theta = data_stats[2],
                    n = 100,
                    fun = sim_thr,
                    var.custom = data_stats[3])

f = f+labs(y = 'Weekly Percent\nOf DA\nCrime Reports\nRecording\nMultiple Incidents', x = "")+
  # add in  curved arrows for lockdowns
  geom_curve(
    aes(x =  as.Date('2020/08/15'), y = 0.35, xend =  as.Date('2020/05/01'), yend = 0.3),
    arrow = arrow(
      length = unit(0.03, "npc"), 
      type="closed" # Describes arrow head (open or closed)
    ),
    colour = "black",
    size = 1,
    angle = 90, # Anything other than 90 or 0 can look unusual
    curvature = -0.3
  )+
  geom_curve(
    aes(x =  as.Date('2020/08/15'), y = 0.35, xend =  as.Date('2020/11/21'), yend = 0.3),
    arrow = arrow(
      length = unit(0.03, "npc"), 
      type="closed" # Describes arrow head (open or closed)
    ),
    colour = "black",
    size = 1,
    angle = -90 # Anything other than 90 or 0 can look unusual
  )+
  # add in written labels
  annotate(geom = 'label', x = as.Date('2020/08/15'), y = 0.35 , label = 'National\nLockdowns', colour = 'black')+
  annotate(geom = 'label', label.size = NA, x = as.Date('2019/08/15'), y = 0.1 , label = '\nNo changepoints\nwere detected\n in the multiple incident data\n', colour = 'black')
f
ggsave('mosum_custom_series.png')

triple_plot = g/h/f + plot_annotation(tag_levels = 'A')

ggsave(triple_plot, filename = 'triple_plot_DA.png', width = 9, height = 12)
